# Supplementary material for: Nuurcala obesa sp. n. (Blattida, Caloblattinidae) from the Lower Cretaceous Yixian Formation in Liaoning Province, China
Source: Zookeys. 2013 Jul 23;(318):35–46. doi: 10.3897/zookeys.318.5514 (PMC3744202; doi:10.3897/zookeys.318.5514)
Supplement: XML Treatment for Nuurcala [file zookeys.318.5514-treatment1.xml]

<!DOCTYPE tp:taxon-treatment
  PUBLIC "-//TaxonX//DTD Taxonomic Treatment Publishing DTD v0 20100105//EN" "tax-treatment-NSO.dtd">
<tp:taxon-treatment xmlns:tp="http://www.plazi.org/taxpub"><tp:treatment-meta><mixed-citation publication-type="journal"><person-group><name><surname>Wang</surname><given-names>Chongda</given-names></name><name><surname>Ren</surname><given-names>Dong</given-names></name></person-group><article-title>
                    <italic>Nuurcala obesa</italic> sp. n. (Blattida, Caloblattinidae) from the Lower Cretaceous Yixian Formation in Liaoning Province, China</article-title><source>Zookeys</source><day>23</day><month>7</month><year>2013</year><volume>2013</volume><issue>318</issue><fpage>35</fpage><lpage>46</lpage><pub-id pub-id-type="doi">10.3897/zookeys.318.5514</pub-id></mixed-citation></tp:treatment-meta><tp:nomenclature><label>Genus</label><tp:taxon-name>
                            <tp:taxon-name-part taxon-name-part-type="genus">Nuurcala</tp:taxon-name-part>
                            <object-id xmlns:xlink="http://www.w3.org/1999/xlink" xlink:type="simple">http://species-id.net/wiki/Nuurcala</object-id>
                        </tp:taxon-name><tp:taxon-authority>Vršanský, 2003</tp:taxon-authority></tp:nomenclature><tp:treatment-sec sec-type="Type species"><title>Type species.</title><p><italic><tp:taxon-name>Nuurcala popovi</tp:taxon-name></italic> Vršanský, 2003</p></tp:treatment-sec><tp:treatment-sec sec-type="Composition"><title>Composition.</title><p><italic><tp:taxon-name>Nuurcala popovi</tp:taxon-name></italic> Vršanský, 2003. Bon Tsagaan Nuur, Bed 87/8, Mongolia; Barremian or Aptian, Early Cretaceous.</p><p><italic><tp:taxon-name>Nuurcala srneci</tp:taxon-name></italic> Vršanský, 2008. Khurilt, Bed 210/24, Mongolia, Barremian or Aptian, Early Cretaceous.</p><p><italic><tp:taxon-name>Nuurcala</tp:taxon-name></italic> sp. (collected by expedition of PIN led by M.B. Mostovski and P. Vršanský) Baissa, Transbaikalian Russia, ?Valanginian, Early Cretaceous.</p><p><italic><tp:taxon-name>Nuurcala</tp:taxon-name></italic> sp. (collected by D. Davaadorj, deposited in the PCMAS, undescribed) Erdenyi Ula, Mongolia, Early Cretaceous.</p></tp:treatment-sec><tp:treatment-sec sec-type="Stratigraphic and paleogeographic range of the genus"><title>Stratigraphic and paleogeographic range of the genus.</title><p>?uppermost Jurassic; Lower - Upper Cretaceous; Asia.</p></tp:treatment-sec></tp:taxon-treatment>
