# Supplementary material for: Nuurcala obesa sp. n. (Blattida, Caloblattinidae) from the Lower Cretaceous Yixian Formation in Liaoning Province, China
Source: Zookeys. 2013 Jul 23;(318):35–46. doi: 10.3897/zookeys.318.5514 (PMC3744202; doi:10.3897/zookeys.318.5514)
Supplement: XML Treatment for Nuurcala obesa [file zookeys.318.5514-treatment2.xml]

<!DOCTYPE tp:taxon-treatment
  PUBLIC "-//TaxonX//DTD Taxonomic Treatment Publishing DTD v0 20100105//EN" "tax-treatment-NSO.dtd">
<tp:taxon-treatment xmlns:tp="http://www.plazi.org/taxpub"><tp:treatment-meta><mixed-citation publication-type="journal"><person-group><name><surname>Wang</surname><given-names>Chongda</given-names></name><name><surname>Ren</surname><given-names>Dong</given-names></name></person-group><article-title>
                    <italic>Nuurcala obesa</italic> sp. n. (Blattida, Caloblattinidae) from the Lower Cretaceous Yixian Formation in Liaoning Province, China</article-title><source>Zookeys</source><day>23</day><month>7</month><year>2013</year><volume>2013</volume><issue>318</issue><fpage>35</fpage><lpage>46</lpage><pub-id pub-id-type="doi">10.3897/zookeys.318.5514</pub-id></mixed-citation></tp:treatment-meta><tp:nomenclature><tp:taxon-name>
                            <tp:taxon-name-part taxon-name-part-type="genus">Nuurcala</tp:taxon-name-part>
                            <tp:taxon-name-part taxon-name-part-type="species">obesa</tp:taxon-name-part>
                            <object-id xmlns:xlink="http://www.w3.org/1999/xlink" xlink:type="simple">urn:lsid:zoobank.org:act:1009795B-D0EA-41D4-A356-B3FEA7515871</object-id>
                            <object-id xmlns:xlink="http://www.w3.org/1999/xlink" xlink:type="simple">http://species-id.net/wiki/Nuurcala_obesa</object-id>
                        </tp:taxon-name><tp:taxon-authority>Wang &amp; Ren</tp:taxon-authority><tp:taxon-status xmlns:xlink="http://www.w3.org/1999/xlink" xlink:type="simple">sp. n.</tp:taxon-status><xref ref-type="fig" rid="F1">Figs 1</xref><xref ref-type="fig" rid="F2"/><xref ref-type="fig" rid="F3">–</xref><xref ref-type="fig" rid="F4">4</xref></tp:nomenclature><tp:treatment-sec sec-type="Differential diagnosis"><title>Differential diagnosis.</title><p>Differs from <!--PageBreak--><!--PageBreak--><!--PageBreak--><!--PageBreak--><italic><tp:taxon-name>Nuurcala popovi</tp:taxon-name></italic> and <italic><tp:taxon-name>Nuurcala srneci</tp:taxon-name></italic> in having relatively small head, and antennal sockets conspicuous at sides, antennae long and thick; forewing with dark colouration except for R area, a dark maculae present at the edge of Sc area; hindwing with dark colouration; Legs with dark colouration, femora thick, tarsus with five segments and a claw (<xref ref-type="fig" rid="F1">Fig. 1</xref>).</p></tp:treatment-sec><tp:treatment-sec sec-type="Description"><title>Description.</title><p>Holotype (<xref ref-type="fig" rid="F1">Fig. 1</xref>): body medium to large size, length about 23.8 mm as preserved, total estimated length is 25.2 mm, and width 9.9 mm; Abdomen with 6–7 visible segments. head small, length 1.8 mm, and width 2.5 mm, antennal sockets conspicuous at sides. Pronotum, shield-like, vaulted, transversal, simple symmetrical zonal colouration at the margin, length 6.2 mm, width 6.9 mm. Forewings: length 22 mm, width 6 mm; one dark maculae present at the edge of Sc area, dark colouration with pale area in R; 55 veins at margin; intercalaries thick, all over wing surface; Sc 3 branches, shorter than clavus; R sigmoidal 15 branches, with undifferentiated Rs, reaching the anterior wing margin; M slightly curved with 9 branches, most posterior branches of M reaching wing apex; CuA slightly curved to posterior wing margin and 10 branches; CuP curved and simple; clavus long, more than a third of the wing’s length; A with tertiary branches. Hind wing (17 mm long as preserved vs. 22 mm long for forewing) with branched Sc; both R1 and RS about 9 veins; M 4 branches; Cu (±9) with additional blind branches that may reticulate, fan-like pleating present visible on forewing. Legs with dark colouration, femora thick, about 2 times as long as tibia, tarsus with five segments and a claw, spines obscure.</p><!--PageBreak--><p>Paratypes (<xref ref-type="fig" rid="F2">Figs 2</xref>–<xref ref-type="fig" rid="F4">4</xref>): only forewing preserved, length range about 11.5–19 mm, width range about 5.2–5.7 mm; 42–48 veins at margin; Sc 3-5 branches, R sigmoidal 12–15 branches, M slightly curved and 4–9 branches, CuA 7–10 branches.</p><fig id="F1" position="float" orientation="portrait"><label>Figure 1.</label><caption><p><italic><tp:taxon-name>Nuurcala obesa</tp:taxon-name></italic>, sp. n. Holotype, CNU-BLA-NN-2012055 <bold>A</bold> Line drawing <bold>B</bold> photograph. Scale bars = 5 mm.</p></caption><graphic xmlns:xlink="http://www.w3.org/1999/xlink" xlink:href="ZooKeys-318-035-g001.jpg" position="float" orientation="portrait" xlink:type="simple"/></fig><fig id="F2" position="float" orientation="portrait"><label>Figure 2.</label><caption><p><italic><tp:taxon-name>Nuurcala obesa</tp:taxon-name></italic>, sp. n. Paratype, CNU-BLA-NN-2012056 <bold>A</bold> Line drawing <bold>B</bold> photograph. Scale bars = 2 mm.</p></caption><graphic xmlns:xlink="http://www.w3.org/1999/xlink" xlink:href="ZooKeys-318-035-g002.jpg" position="float" orientation="portrait" xlink:type="simple"/></fig><fig id="F3" position="float" orientation="portrait"><label>Figure 3.</label><caption><p><italic><tp:taxon-name>Nuurcala obesa</tp:taxon-name></italic>, sp. n. Paratype, CNU-BLA-NN-2012057 <bold>A</bold> Line drawing <bold>B</bold> photograph. Scale bars = 2 mm.</p></caption><graphic xmlns:xlink="http://www.w3.org/1999/xlink" xlink:href="ZooKeys-318-035-g003.jpg" position="float" orientation="portrait" xlink:type="simple"/></fig><fig id="F4" position="float" orientation="portrait"><label>Figure 4.</label><caption><p><italic><tp:taxon-name>Nuurcala obesa</tp:taxon-name></italic>, sp. n. Paratype, CNU-BLA-NN-2012058; photograph. Scale bar = 2 mm.</p></caption><graphic xmlns:xlink="http://www.w3.org/1999/xlink" xlink:href="ZooKeys-318-035-g004.jpg" position="float" orientation="portrait" xlink:type="simple"/></fig></tp:treatment-sec><tp:treatment-sec sec-type="Materials"><title>Materials.</title><p>Holotype, partially preserved specimen with both fore- and hind wings and a body, CNU-BLA-NN-2012055 (<xref ref-type="fig" rid="F1">Fig. 1</xref>). Paratypes (three isolated forewings): CNU-BLA-NN-2012056 (<xref ref-type="fig" rid="F2">Fig. 2</xref>), CNU-BLA-NN-2011057 (<xref ref-type="fig" rid="F3">Fig. 3</xref>), CNU-BLA-NN-2011058 (<xref ref-type="fig" rid="F4">Fig. 4</xref>).</p></tp:treatment-sec><tp:treatment-sec sec-type="Type locality and horizon"><title>Type locality and horizon.</title><p>Yixian Formation; Early Cretaceous; Huangbanjigou, Chaomidian Village, near Beipiao City, Liaoning Province, China.</p></tp:treatment-sec><tp:treatment-sec sec-type="Etymology"><title>Etymology.</title><p>The specific name is derived from the Latin word “obesus”, (meaning “fat”), refer to the relatively large abdomen.</p></tp:treatment-sec></tp:taxon-treatment>
